# Supplementary material for: The cost-effectiveness of tumour-infiltrating lymphocyte cell therapy for advanced melanoma: a systematic review
Source: BMC Cancer. 2026 Mar 20;26:538. doi: 10.1186/s12885-026-15888-5 (PMC13127032; doi:10.1186/s12885-026-15888-5)
Supplement: Supplementary file 1 — Supplementary Material 1. [file 12885_2026_15888_MOESM1_ESM.zip]

Archive with 6 entries (6 files):
- 1-Supplementary Table 3. Completed PRISMA checklist..docx
- 2-Supplementary Table 1.docx
- 2-Supplementary Table 2.docx
- 2-Supplementary Table 3. Completed PRISMA checklist..docx
- 1-Supplementary Table 1.docx
- 1-Supplementary Table 2.docx
